# Supplementary material for: Evaluation of the Influence of Bottle Type on the Acquisition of SORS Spectra of Extra Virgin and Virgin Olive Oils
Source: Foods. 2026 Feb 2;15(3):521. doi: 10.3390/foods15030521 (PMC12897468; doi:10.3390/foods15030521)
Supplement: Supplementary file 1 [file foods-15-00521-s001.zip]

Archive with 1 entries (1 files):
- foods-4074248-supplementary.pdf
